# Supplementary material for: Prognostic Factors and Survival Outcomes in Parotid Gland Mucoepidermoid Carcinoma: A Systematic Review with Meta-Analysis and Workflow Proposal
Source: Cancers (Basel). 2026 Apr 2;18(7):1146. doi: 10.3390/cancers18071146 (PMC13072125; doi:10.3390/cancers18071146)
Supplement: Supplementary file 1 [file cancers-18-01146-s001.zip]

Archive with 1 entries (1 files):
- cancers-4207794-supplementary.pdf
